# Supplementary material for: Metatranscriptome profile of agricultural microbial communities enriched for plastitrophy
Source: mLife. 2025 Jul 28;4(4):465–9. doi: 10.1002/mlf2.70023 (PMC12396202; doi:10.1002/mlf2.70023)
Supplement: Supplementary file 2 — TableS2. [file MLF2-4-465-s003.xlsx]

## Sheet: Sheet1
Table S2. Transcript assembly summary before and after processing
	General catalog	Glucose solution	LDPE powder
Total read before processing	56197433	35717429	20480004
Total read after processing	56086521	35689810	20396711
Minimum read	4383729	NA	NA
Maximum read	13919384	NA	NA
Total contigs	260080	107763	152317
% mapped paired reads	1	1	1
Contig length (bp)	142109890	59457779	82652111
Contig coverage	0.9994	0.9994	0.9993
Contig N50	22746	7127	15619
Predicted genes	324385	141687	182698
Number of gene processed	7185	NA	NA
Number of OTU	2674	NA	NA
Archaea	58	NA	NA
Bacteria	2526	NA	NA
others/unclassified	90	NA	NA
