# Supplementary material for: Metatranscriptome profile of agricultural microbial communities enriched for plastitrophy
Source: mLife. 2025 Jul 28;4(4):465–9. doi: 10.1002/mlf2.70023 (PMC12396202; doi:10.1002/mlf2.70023)
Supplement: Supplementary file 3 — TableS3. [file MLF2-4-465-s001.xlsx]

## Sheet: Sheet1
Table S3. List of known plastizymes identified in the LDPE versus glucose enrichment culture
KOID	Gene name	Description	Plastic	Glucose	Plastizyme category	Source of exact match known plastizyme
K03782	katG	catalase-peroxidase [EC:1.11.1.21]	655.057	224.213	Catalase	Plastic microbial biodegradation database
K03781	katE, CAT, catB, srpA	catalase [EC:1.11.1.6]	1458.39	789.714	Catalase	Plastic microbial biodegradation database
K01183	E3.2.1.14	chitinase [EC:3.2.1.14]	345.464	321.41	Chitinase	Plastic database
K01452	E3.5.1.41	chitin deacetylase [EC:3.5.1.41]	152.544	183.539	Chitinase	Plastic database
K16164	K16164	acylpyruvate hydrolase; Depolymerase [EC:3.7.1.5]	4.56397	0	Dehydrogenase	Plastic database; plastic microbial biodegradation database
K19961	chnD	6-hydroxyhexanoate dehydrogenase [EC:1.1.1.258]	8.63083	1.4105	Dehydrogenase	Plastic microbial biodegradation database
K10217	dmpC, xylG, praB, hdpA	2-hydroxymuconate-6-semialdehyde dehydrogenase [EC:1.2.1.32 1.2.1.85]	51.829	14.4091	Dehydrogenase	Plastic database; plastic microbial biodegradation database
K00138	aldB	aldehyde dehydrogenase [EC:1.2.1.-]	374.751	205.698	Dehydrogenase	Plastic database; plastic microbial biodegradation database
K00128	ALDH	aldehyde dehydrogenase (NAD+) [EC:1.2.1.3]	1474.42	1122.05	Dehydrogenase	Plastic microbial biodegradation database
K00031	IDH1, IDH2, icd	isocitrate dehydrogenase [EC:1.1.1.42]	468.843	416.142	Dehydrogenase	Plastic database; plastic microbial biodegradation database
K00114	exaA	alcohol dehydrogenase (cytochrome c) [EC:1.1.2.8]	2.3084	4.302	Dehydrogenase	Plastic microbial biodegradation database
K14189	dltE	uncharacterized oxidoreductase [EC:1.-.-.-]	81.685	136.199	Dehydrogenase	Plastic database; plastic microbial biodegradation database
K11147	DHRS4	dehydrogenase/reductase SDR family member 4 [EC:1.1.-.-]	0	2.60942	Dehydrogenase	Plastic database; plastic microbial biodegradation database
K11164	DHRS2	dehydrogenase/reductase SDR family member 2 [EC:1.1.-.-]	0	2.60942	Dehydrogenase	Plastic database; plastic microbial biodegradation database
K00129	ALDH3	aldehyde dehydrogenase (NAD(P)+) [EC:1.2.1.5]	0	3.84897	Dehydrogenase	Plastic microbial biodegradation database
K05973	phaZ	poly(3-hydroxybutyrate) depolymerase [EC:3.1.1.75]	31.2109	7.6872	Depolymerase	Plastic database; plastic microbial biodegradation database
K03932	lpqC	polyhydroxybutyrate depolymerase	2.34718	1.90417	Depolymerase	Plastic database; plastic microbial biodegradation database
K01803	TPI, tpiA	triosephosphate isomerase (TIM) [EC:5.3.1.1]	323.248	296.53	Depolymerase	Plastic microbial biodegradation database
K22250	phaZ	poly(3-hydroxyoctanoate) depolymerase [EC:3.1.1.76]	0	3.24414	Depolymerase	Plastic database; plastic microbial biodegradation database
K03930	estA	putative tributyrin esterase [EC:3.1.1.-]	2.46346	0.5642	Esterase	Plastic microbial biodegradation database
K03928	yvaK	carboxylesterase [EC:3.1.1.1]	180.765	121.6	Esterase	Plastic database; plastic microbial biodegradation database
K06999	K06999	phospholipase/carboxylesterase	243.988	226.704	Esterase	Plastic database; plastic microbial biodegradation database
K03929	pnbA	para-nitrobenzyl esterase [EC:3.1.1.-]	156.371	240.024	Esterase	Plastic database; plastic microbial biodegradation database
K11750	frsA	alpha/beta hydrolase family protein; esterase FrsA [EC:3.1.-.-]	93.8154	173.908	Esterase	Plastic database; plastic microbial biodegradation database
K01175	ybfF	esterase [EC:3.1.-.-]	68.8871	132.016	Esterase	Plastic database; plastic microbial biodegradation database
K12686	estA, lip-1	outer membrane lipase/esterase	42.7846	13.2488	Esterase	Plastic database; plastic microbial biodegradation database
K22268	xylA	xylan 1,4-beta-xylosidase [EC:3.2.1.37]	1.52952	0	Hydrolase	Plastic microbial biodegradation database
K03931	ygjK	glucosidase [EC:3.2.1.-]	77.2444	110.526	Hydrolase	Plastic microbial biodegradation database
K01198	xynB	xylan 1,4-beta-xylosidase [EC:3.2.1.37]	107.792	172.556	Hydrolase	Plastic microbial biodegradation database
K21113	CYP106	cytochrome P450 family 106	14.4624	0.697537	Hydroxylases	Plastic microbial biodegradation database
K20938	ladA	long-chain alkane monooxygenase [EC:1.14.14.28]	1139.78	352.656	Hydroxylases	Plastic database; plastic microbial biodegradation database
K00496	alkB1_2, alkM	alkane 1-monooxygenase [EC:1.14.15.3]	187.445	305.862	Hydroxylases	Plastic database; plastic microbial biodegradation database
K01114	plc	phospholipase C [EC:3.1.4.3]	1339.96	496.707	Lipase	Plastic microbial biodegradation database
K01058	pldA	phospholipase A1/A2 [EC:3.1.1.32 3.1.1.4]	216.34	135.341	Lipase	Plastic microbial biodegradation database
K03644	lipA, LIAS, LIP1, LIP5	lipoyl synthase [EC:2.8.1.8]	369.716	377.646	Lipase	Plastic microbial biodegradation database
K01046	lip, TGL2	triacylglycerol lipase [EC:3.1.1.3]	117.233	284.277	Lipase	Plastic microbial biodegradation database
K15977	K15977	putative oxidoreductase	575.84	626.826	Oxidoreductase	Plastic database; plastic microbial biodegradation database
K00216	entA	2,3-dihydro-2,3-dihydroxybenzoate dehydrogenase; Oxidoreductase family [EC:1.3.1.28]	192.139	270.025	Oxidoreductase	Plastic database; plastic microbial biodegradation database
K05824	LYS12	homoisocitrate dehydrogenase; Oxidoreductase [EC:1.1.1.87]	31.7726	64.3895	Oxidoreductase	Plastic database; plastic microbial biodegradation database
K18067	pht4	phthalate 4,5-cis-dihydrodiol dehydrogenase; phthalate dioxygenase [EC:1.3.1.64]	5.23702	0	Oxygenases	Plastic microbial biodegradation database
K02613	paaE	ring-1,2-phenylacetyl-CoA epoxidase subunit PaaE;Ring-cleaving dioxygenase	372.719	118.494	Oxygenases	Plastic microbial biodegradation database
K08689	bphAa, bphA1, bphA	biphenyl 2,3-dioxygenase subunit alpha [EC:1.14.12.18]	44.5748	25.1068	Oxygenases	Plastic database; plastic microbial biodegradation database
K00449	pcaH	protocatechuate 3,4-dioxygenase, beta subunit [EC:1.13.11.3]	94.3233	61.4063	Oxygenases	Plastic database; plastic microbial biodegradation database
K00448	pcaG	protocatechuate 3,4-dioxygenase, alpha subunit [EC:1.13.11.3]	85.4493	67.6101	Oxygenases	Plastic database; plastic microbial biodegradation database
K05297	rubB, alkT	rubredoxin---NAD+ reductase [EC:1.18.1.1]	1258.46	393.633	Oxygenases	Plastic microbial biodegradation database
K21105	MHETase	mono(ethylene terephthalate) hydrolase [EC:3.1.1.102]	642.407	223.987	PET hydrolase	Plastic database; plastic microbial biodegradation database
K03332	fruA	fructan beta-fructosidase; PET hydrolase [EC:3.2.1.80]	59.6549	106.522	PET hydrolase	Plastic database; plastic microbial biodegradation database
K05520	pfpI	protease I [EC:3.5.1.124]	712.303	691.321	Protease	Plastic database; plastic microbial biodegradation database
K08477	pgtE	outer membrane protease E [EC:3.4.21.-]	4.80707	0	Proteases	Plastic microbial biodegradation database
K01407	ptrA	protease III [EC:3.4.24.55]	113.309	99.1506	Proteases	Plastic microbial biodegradation database
K07002	RBBP9	serine hydrolase [EC:3.-.-.-]	795.512	409.724	Serine hydrolase	Plastic database; plastic microbial biodegradation database
