# Supplementary material for: Metatranscriptome profile of agricultural microbial communities enriched for plastitrophy
Source: mLife. 2025 Jul 28;4(4):465–9. doi: 10.1002/mlf2.70023 (PMC12396202; doi:10.1002/mlf2.70023)
Supplement: Supplementary file 4 — TableS4. [file MLF2-4-465-s002.csv]

Table S4. List of putative plastizymes based on enrichment analysis. All genes has expression of >=1.5
KOID	Gene_name	Description	AvePlastic	AveGlucose	Ratio	Category	Known	Potential	Metabolic role
K11381	bkdA	2-oxoisovalerate dehydrogenase E1 component [EC:1.2.4.4]	53.60	6.29	8.52	Dehydrogenases	0	1	Aromatic compound metabolism
K07396	K07396	putative protein-disulfide isomerase	78.69	4.31	18.24	Isomerases	0	1	Aromatic compound metabolism
K10774	E4.3.1.23	tyrosine ammonia-lyase [EC:4.3.1.23]	39.92	1.00	39.92	Lyase	0	1	Aromatic compound metabolism
K13482	xdhB	xanthine dehydrogenase large subunit [EC:1.17.1.4]	1370.27	64.67	21.19	Dehydrogenases	0	1	Aromatic compound metabolism
K07534	badK	cyclohex-1-ene-1-carboxyl-CoA hydratase [EC:4.2.1.-]	34.27	1.00	34.27	Dehydrogenases	0	1	Aromatic compound metabolism
K18366	bphJ, xylQ, nahO, tesF	acetaldehyde/propanal dehydrogenase [EC:1.2.1.10 1.2.1.87]	43.98	11.01	3.99	Dehydrogenases	0	1	Aromatic compound metabolism
K05783	benD-xylL	dihydroxycyclohexadiene carboxylate dehydrogenase [EC:1.3.1.25 1.3.1.-]	726.21	190.86	3.80	Dehydrogenases	0	1	Aromatic compound metabolism
K10617	cymB	p-cumic alcohol dehydrogenase	246.26	69.19	3.56	Dehydrogenases	0	1	Aromatic compound metabolism
K10217	dmpC, xylG, praB	aminomuconate-semialdehyde/2-hydroxymuconate-6-semialdehyde dehydrogenase [EC:1.2.1.32 1.2.1.85]	52.83	15.41	3.43	Dehydrogenases	0	1	Aromatic compound metabolism
K05711	hcaB	2,3-dihydroxy-2,3-dihydrophenylpropionate dehydrogenase [EC:1.3.1.87]	46.39	13.69	3.39	Dehydrogenases	0	1	Aromatic compound metabolism
K14582	nahB, doxE	cis-1,2-dihydro-1,2-dihydroxynaphthalene/dibenzothiophene dihydrodiol dehydrogenase [EC:1.3.1.29 1.3.1.60]	46.39	13.69	3.39	Dehydrogenases	0	1	Aromatic compound metabolism
K02618	paaZ	oxepin-CoA hydrolase / 3-oxo-5,6-dehydrosuberyl-CoA semialdehyde dehydrogenase [EC:3.3.2.12 1.2.1.91]	1588.86	717.49	2.21	Dehydrogenases	0	1	Aromatic compound metabolism
K00146	feaB, tynC	phenylacetaldehyde dehydrogenase [EC:1.2.1.39]	1152.55	644.07	1.79	Dehydrogenases	0	1	Aromatic compound metabolism
K05358	quiA	quinate dehydrogenase (quinone) [EC:1.1.5.8]	578.89	350.91	1.65	Dehydrogenases	0	1	Aromatic compound metabolism
K01555	FAH, fahA	fumarylacetoacetase [EC:3.7.1.2]	183.07	53.70	3.41	Hydrolases	0	1	Aromatic compound metabolism
K01253	EPHX1	microsomal epoxide hydrolase [EC:3.3.2.9]	15.75	4.86	3.24	Hydrolases	0	1	Aromatic compound metabolism
K14731	mlhB, chnC	epsilon-lactone hydrolase [EC:3.1.1.83]	351.24	112.57	3.12	Hydrolases	0	1	Aromatic compound metabolism
K16165	nagK	fumarylpyruvate hydrolase [EC:3.7.1.20]	135.88	46.49	2.92	Hydrolases	0	1	Aromatic compound metabolism
K01130	E3.1.6.1	arylsulfatase [EC:3.1.6.1]	824.99	364.15	2.27	Hydrolases	0	1	Aromatic compound metabolism
K07130	kynB	arylformamidase [EC:3.5.1.9]	20.88	11.44	1.83	Hydrolases	0	1	Aromatic compound metabolism
K01055	pcaD	3-oxoadipate enol-lactonase [EC:3.1.1.24]	272.59	172.33	1.58	Hydrolases	0	1	Aromatic compound metabolism
K18242	nagG	salicylate 5-hydroxylase large subunit [EC:1.14.13.172]	778.35	283.03	2.75	hydroxylases	0	1	Aromatic compound metabolism
K00480	E1.14.13.1	salicylate hydroxylase [EC:1.14.13.1]	202.49	100.58	2.01	Hydroxylases	0	1	Aromatic compound metabolism
K05712	mhpA	3-(3-hydroxy-phenyl)propionate hydroxylase [EC:1.14.13.127]	467.10	275.45	1.70	Hydroxylases	0	1	Aromatic compound metabolism
K06998	phzF	trans-2,3-dihydro-3-hydroxyanthranilate isomerase [EC:5.3.3.17]	70.98	4.03	17.60	Isomerases	0	1	Aromatic compound metabolism
K15866	paaG	2-(1,2-epoxy-1,2-dihydrophenyl)acetyl-CoA isomerase [EC:5.3.3.18]	990.20	301.29	3.29	Isomerases	0	1	Aromatic compound metabolism
K01857	pcaB	3-carboxy-cis,cis-muconate cycloisomerase [EC:5.5.1.2]	285.66	88.78	3.22	Isomerases	0	1	Aromatic compound metabolism
K01801	nagL	maleylpyruvate isomerase [EC:5.2.1.4]	178.14	80.76	2.21	Isomerases	0	1	Aromatic compound metabolism
K16514	galD	4-oxalomesaconate tautomerase [EC:5.3.2.8]	25.18	14.38	1.75	Isomerases	0	1	Aromatic compound metabolism
K01912	paaK	phenylacetate-CoA ligase [EC:6.2.1.30]	1031.12	175.26	5.88	Ligases	0	1	Aromatic compound metabolism
K12238	pchD	salicylate---[aryl-carrier protein] ligase [EC:6.2.1.61]	435.50	239.11	1.82	Ligases	0	1	Aromatic compound metabolism
K18383	ferB	feruloyl-CoA hydratase/lyase [EC:4.1.2.61]	200.00	41.90	4.77	Lyases	0	1	Aromatic compound metabolism
K18365	bphI, xylK, nahM, tesG	4-hydroxy-2-oxovalerate/4-hydroxy-2-oxohexanoate aldolase [EC:4.1.3.39 4.1.3.43]	49.15	12.85	3.83	Lyases	0	1	Aromatic compound metabolism
K02611	paaC	ring-1,2-phenylacetyl-CoA epoxidase subunit PaaC [EC:1.14.13.149]	457.48	248.88	1.84	Oxidoreductases	0	1	Aromatic compound metabolism
K07303	iorB	isoquinoline 1-oxidoreductase subunit beta [EC:1.3.99.16]	25.25	15.63	1.62	Oxidoreductases	0	1	Aromatic compound metabolism
K10253	DODA	DOPA 4,5-dioxygenase [EC:1.14.99.-]	38.87	2.48	15.67	Oxygenases	0	1	Aromatic compound metabolism
K16244	dmpM, poxC, tomA2	phenol/toluene 2-monooxygenase (NADH) P2/A2 [EC:1.14.13.244 1.14.13.243]	208.46	16.02	13.01	Oxygenases	0	1	Aromatic compound metabolism
K16319	andAc	anthranilate 1,2-dioxygenase large subunit [EC:1.14.12.1]	21.54	3.19	6.76	Oxygenases	0	1	Aromatic compound metabolism
K10676	tfdB	2,4-dichlorophenol 6-monooxygenase [EC:1.14.13.20]	721.67	121.17	5.96	Oxygenases	0	1	Aromatic compound metabolism
K09461	E1.14.13.40	anthraniloyl-CoA monooxygenase [EC:1.14.13.40]	19.79	4.17	4.74	Oxygenases	0	1	Aromatic compound metabolism
K05599	antA	anthranilate 1,2-dioxygenase (deaminating, decarboxylating) large subunit [EC:1.14.12.1]	1383.72	302.14	4.58	Oxygenases	0	1	Aromatic compound metabolism
K15755	carBb	2'-aminobiphenyl-2,3-diol 1,2-dioxygenase, large subunit [EC:1.13.11.-]	49.33	12.92	3.82	Oxygenases	0	1	Aromatic compound metabolism
K15765	tmoF, tbuC, touF	toluene monooxygenase electron transfer component [EC:1.18.1.3]	373.75	102.46	3.65	Oxygenases	0	1	Aromatic compound metabolism
K05709	hcaF, hcaA2	3-phenylpropionate/trans-cinnamate dioxygenase subunit beta [EC:1.14.12.19]	36.76	10.80	3.40	Oxygenases	0	1	Aromatic compound metabolism
K14580	nahAd, ndoC, nbzAd, dntAd	naphthalene 1,2-dioxygenase subunit beta [EC:1.14.12.12 1.14.12.23 1.14.12.24]	36.76	10.80	3.40	Oxygenases	0	1	Aromatic compound metabolism
K18227	cmtAa	p-cumate 2,3-dioxygenase ferredoxin reductase component [EC:1.18.1.3]	40.73	12.21	3.34	Oxygenases	0	1	Aromatic compound metabolism
K11311	antC	anthranilate 1,2-dioxygenase reductase component [EC:1.18.1.-]	378.26	118.28	3.20	Oxygenases	0	1	Aromatic compound metabolism
K02613	paaE	ring-1,2-phenylacetyl-CoA epoxidase subunit PaaE	373.72	119.49	3.13	Oxygenases	0	1	Aromatic compound metabolism
K03379	chnB	cyclohexanone monooxygenase [EC:1.14.13.22]	235.46	87.10	2.70	Oxygenases	0	1	Aromatic compound metabolism
K16245	dmpO, poxE, tomA4	phenol/toluene 2-monooxygenase (NADH) P4/A4 [EC:1.14.13.244 1.14.13.243]	71.15	27.45	2.59	Oxygenases	0	1	Aromatic compound metabolism
K15762	tmoC, tbuB, touC	toluene monooxygenase system ferredoxin subunit	55.68	23.99	2.32	Oxygenases	0	1	Aromatic compound metabolism
K16242	dmpN, poxD, tomA3	phenol/toluene 2-monooxygenase (NADH) P3/A3 [EC:1.14.13.244 1.14.13.243]	83.55	37.11	2.25	Oxygenases	0	1	Aromatic compound metabolism
K22270	nagX	3-hydroxybenzoate 6-monooxygenase [EC:1.14.13.24]	198.87	91.77	2.17	Oxygenases	0	1	Aromatic compound metabolism
K16246	dmpP, poxF, tomA5	phenol/toluene 2-monooxygenase (NADH) P5/A5 [EC:1.14.13.244 1.14.13.243]	432.44	201.57	2.15	Oxygenases	0	1	Aromatic compound metabolism
K05600	antB	anthranilate 1,2-dioxygenase (deaminating, decarboxylating) small subunit [EC:1.14.12.1]	70.79	33.09	2.14	Oxygenases	0	1	Aromatic compound metabolism
K04101	ligB	protocatechuate 4,5-dioxygenase, beta chain [EC:1.13.11.8]	53.04	25.75	2.06	Oxygenases	0	1	Aromatic compound metabolism
K05549	benA-xylX	benzoate/toluate 1,2-dioxygenase subunit alpha [EC:1.14.12.10 1.14.12.-]	162.40	79.74	2.04	Oxygenases	0	1	Aromatic compound metabolism
K00450	E1.13.11.4	gentisate 1,2-dioxygenase [EC:1.13.11.4]	131.24	68.49	1.92	Oxygenases	0	1	Aromatic compound metabolism
K16249	dmpK, poxA, tomA0	phenol/toluene 2-monooxygenase (NADH) P0/A0	65.68	34.29	1.92	Oxygenases	0	1	Aromatic compound metabolism
K03862	vanA	vanillate monooxygenase [EC:1.14.13.82]	100.53	54.03	1.86	Oxygenases	0	1	Aromatic compound metabolism
K03268	todC1, bedC1, tcbAa	benzene/toluene/chlorobenzene dioxygenase subunit alpha [EC:1.14.12.3 1.14.12.11 1.14.12.26]	45.57	26.11	1.75	Oxygenases	0	1	Aromatic compound metabolism
K05708	hcaE, hcaA1	3-phenylpropionate/trans-cinnamate dioxygenase subunit alpha [EC:1.14.12.19]	45.57	26.11	1.75	Oxygenases	0	1	Aromatic compound metabolism
K08689	bphAa, bphA1, bphA	biphenyl 2,3-dioxygenase subunit alpha [EC:1.14.12.18]	45.57	26.11	1.75	Oxygenases	0	1	Aromatic compound metabolism
K00481	pobA	p-hydroxybenzoate 3-monooxygenase [EC:1.14.13.2]	350.58	221.92	1.58	Oxygenases	0	1	Aromatic compound metabolism
K00449	pcaH	protocatechuate 3,4-dioxygenase, beta subunit [EC:1.13.11.3]	95.32	62.41	1.53	Oxygenases	0	1	Aromatic compound metabolism
K00457	HPD, hppD	4-hydroxyphenylpyruvate dioxygenase [EC:1.13.11.27]	154.98	102.01	1.52	Oxygenases	0	1	Aromatic compound metabolism
K05550	benB-xylY	benzoate/toluate 1,2-dioxygenase subunit beta [EC:1.14.12.10 1.14.12.-]	76.19	50.98	1.50	oxygenases	0	1	Aromatic compound metabolism
K19861	BEBT, AMAT	benzyl alcohol O-benzoyltransferase [EC:2.3.1.196 2.3.1.232]	22.50	1.00	22.50	Transferases	0	1	Aromatic compound metabolism
K01032	pcaJ	3-oxoadipate CoA-transferase, beta subunit [EC:2.8.3.6]	1645.77	523.10	3.15	Transferases	0	1	Aromatic compound metabolism
K01031	pcaI	3-oxoadipate CoA-transferase, alpha subunit [EC:2.8.3.6]	1725.21	682.09	2.53	Transferases	0	1	Aromatic compound metabolism
K07823	pcaF	3-oxoadipyl-CoA thiolase [EC:2.3.1.174]	1270.62	514.83	2.47	Transferases	0	1	Aromatic compound metabolism
K01027	OXCT	3-oxoacid CoA-transferase [EC:2.8.3.5]	1455.56	598.63	2.43	Transferases	0	1	Aromatic compound metabolism
K02615	paaJ	3-oxo-5,6-didehydrosuberyl-CoA/3-oxoadipyl-CoA thiolase [EC:2.3.1.223 2.3.1.174]	391.88	200.38	1.96	Transferases	0	1	Aromatic compound metabolism
K01118	acpD, azoR	FMN-dependent NADH-azoreductase [EC:1.7.1.17]	1132.89	685.71	1.65	Oxidoreductases	1	1	Aromatic compound metabolism
K07002	RBBP9	serine hydrolase [EC:3.-.-.-]	796.51	410.72	1.94	Hydrolases	1	1	Aromatic compound metabolism
K21105	E3.1.1.102	mono(ethylene terephthalate) hydrolase [EC:3.1.1.102]	643.41	224.99	2.86	MHTase	1	0	Aromatic compound metabolism
K20938	ladA	long-chain alkane monooxygenase [EC:1.14.14.28]	1140.78	353.66	3.23	Oxygenases	0	1	Carbon metabolism
K13929	mdcA	malonate decarboxylase alpha subunit [EC:2.3.1.187]	821.18	289.97	2.83	Carboxylases	0	1	Carbon metabolism
K13777	atuF	geranyl-CoA carboxylase alpha subunit [EC:6.4.1.5]	1137.47	433.67	2.62	Carboxylases	0	1	Carbon metabolism
K13778	atuC	geranyl-CoA carboxylase beta subunit [EC:6.4.1.5]	320.19	190.22	1.68	Carboxylases	0	1	Carbon metabolism
K03791	K03791	putative chitinase	66.50	14.19	4.69	Chitinases	1	1	Carbon metabolism
K13954	yiaY	alcohol dehydrogenase [EC:1.1.1.1]	396.83	65.18	6.09	Dehydrogenases	0	1	Carbon metabolism
K00035	gal	D-galactose 1-dehydrogenase [EC:1.1.1.48]	27.29	4.74	5.76	Dehydrogenases	0	1	Carbon metabolism
K00102	LDHD, dld	D-lactate dehydrogenase (cytochrome) [EC:1.1.2.4]	83.55	24.49	3.41	Dehydrogenases	0	1	Carbon metabolism
K00098	idnD	L-idonate 5-dehydrogenase [EC:1.1.1.264]	669.61	216.30	3.10	Dehydrogenases	0	1	Carbon metabolism
K00030	IDH3	isocitrate dehydrogenase (NAD+) [EC:1.1.1.41]	53.18	18.42	2.89	Dehydrogenases	0	1	Carbon metabolism
K00154	E1.2.1.68	coniferyl-aldehyde dehydrogenase [EC:1.2.1.68]	968.68	348.83	2.78	Dehydrogenases	0	1	Carbon metabolism
K22025	denD	D-erythronate 2-dehydrogenase [EC:1.1.1.410]	69.69	26.53	2.63	Dehydrogenases	0	1	Carbon metabolism
K11731	atuD	citronellyl-CoA dehydrogenase [EC:1.3.99.-]	310.96	168.28	1.85	Dehydrogenases	0	1	Carbon metabolism
K00138	aldB	aldehyde dehydrogenase [EC:1.2.1.-]	375.75	206.70	1.82	Dehydrogenases	0	1	Carbon metabolism
K00117	gcd	quinoprotein glucose dehydrogenase [EC:1.1.5.2]	800.97	460.36	1.74	Dehydrogenases	0	1	Carbon metabolism
K13016	wbpB	UDP-N-acetyl-2-amino-2-deoxyglucuronate dehydrogenase [EC:1.1.1.335]	87.13	50.16	1.74	Dehydrogenases	0	1	Carbon metabolism
K00161	PDHA, pdhA	pyruvate dehydrogenase E1 component alpha subunit [EC:1.2.4.1]	240.09	146.96	1.63	Dehydrogenases	0	1	Carbon metabolism
K00064	E1.1.1.122	D-threo-aldose 1-dehydrogenase [EC:1.1.1.122]	44.15	28.98	1.52	Dehydrogenases	0	1	Carbon metabolism
K13875	araC	L-arabonate dehydrase [EC:4.2.1.25]	23.10	1.49	15.46	Hydrolases	0	1	Carbon metabolism
K15524	mngB	2-O-(6-phospho-alpha-D-mannosyl)-D-glycerate hydrolase [EC:3.2.1.-]	18.51	4.56	4.06	Hydrolases	0	1	Carbon metabolism
K05989	ramA	alpha-L-rhamnosidase [EC:3.2.1.40]	14.26	6.55	2.18	Hydrolases	0	1	Carbon metabolism
K01501	E3.5.5.1	nitrilase [EC:3.5.5.1]	91.60	44.66	2.05	Hydrolases	0	1	Carbon metabolism
K01426	E3.5.1.4, amiE	amidase [EC:3.5.1.4]	914.68	462.96	1.98	Hydrolases	0	1	Carbon metabolism
K01053	gnl, RGN	gluconolactonase [EC:3.1.1.17]	100.15	56.71	1.77	Hydrolases	0	1	Carbon metabolism
K01057	PGLS, pgl, devB	6-phosphogluconolactonase [EC:3.1.1.31]	19.27	10.97	1.76	Hydrolases	0	1	Carbon metabolism
K09935	ybiA	N-glycosidase YbiA [EC:3.2.2.-]	94.30	61.79	1.53	Hydrolases	0	1	Carbon metabolism
K18541	mdlY	mandelamide amidase [EC:3.5.1.86]	484.78	169.55	2.86	Hydrolases	0	1	Carbon metabolism
K12979	lpxO	beta-hydroxylase [EC:1.14.11.-]	173.54	60.38	2.87	Hydroxylases	0	1	Carbon metabolism
K17716	capD	UDP-glucose 4-epimerase [EC:5.1.3.2]	41.54	6.08	6.83	Isomerases	0	1	Carbon metabolism
K01792	E5.1.3.15	glucose-6-phosphate 1-epimerase [EC:5.1.3.15]	497.66	157.12	3.17	Isomerases	0	1	Carbon metabolism
K15778	pmm-pgm	phosphomannomutase / phosphoglucomutase [EC:5.4.2.8 5.4.2.2]	568.38	255.24	2.23	Isomerases	0	1	Carbon metabolism
K06044	treY, glgY	(1->4)-alpha-D-glucan 1-alpha-D-glucosylmutase [EC:5.4.99.15]	210.19	100.46	2.09	Isomerases	0	1	Carbon metabolism
K21910	eryH, lerI	L-erythrulose 1-phosphate isomerase [EC:5.3.1.33]	74.01	38.80	1.91	Isomerases	0	1	Carbon metabolism
K01816	hyi, gip	hydroxypyruvate isomerase [EC:5.3.1.22]	105.92	57.38	1.85	Isomerases	0	1	Carbon metabolism
K01785	galM, GALM	aldose 1-epimerase [EC:5.1.3.3]	653.88	391.96	1.67	Isomerases	0	1	Carbon metabolism
K13776	atuH	citronellyl-CoA synthetase [EC:6.2.1.-]	86.58	54.81	1.58	Ligases	0	1	Carbon metabolism
K01623	ALDO	fructose-bisphosphate aldolase, class I [EC:4.1.2.13]	45.80	5.44	8.41	Lyases	0	1	Carbon metabolism
K01574	adc	acetoacetate decarboxylase [EC:4.1.1.4]	303.51	38.73	7.84	Lyases	0	1	Carbon metabolism
K01729	algL	poly(beta-D-mannuronate) lyase [EC:4.2.2.3]	67.96	15.95	4.26	Lyases	0	1	Carbon metabolism
K14259	kdaD, xacE, kdxD	2-dehydro-3-deoxy-D-arabinonate dehydratase [EC:4.2.1.141]	136.78	32.38	4.22	lyases	0	1	Carbon metabolism
K00702	E2.4.1.20	cellobiose phosphorylase [EC:2.4.1.20]	337.21	117.26	2.88	Lyases	0	1	Carbon metabolism
K01895	ACSS1_2, acs	acetyl-CoA synthetase [EC:6.2.1.1]	1622.11	590.17	2.75	Lyases	0	1	Carbon metabolism
K01727	hysA, hylA, hylB	hyaluronate lyase [EC:4.2.2.1]	14.05	5.16	2.72	Lyases	0	1	Carbon metabolism
K13779	atuE	isohexenylglutaconyl-CoA hydratase [EC:4.2.1.57]	360.31	137.54	2.62	Lyases	0	1	Carbon metabolism
K01596	E4.1.1.32, pckA, PCK	phosphoenolpyruvate carboxykinase (GTP) [EC:4.1.1.32]	108.88	49.52	2.20	Lyases	0	1	Carbon metabolism
K22319	oleC	olefin beta-lactone synthetase [EC:6.1.3.1]	38.52	13.01	2.96	Lyases	0	1	Carbon metabolism
K00174	korA, oorA, oforA	2-oxoglutarate/2-oxoacid ferredoxin oxidoreductase subunit alpha [EC:1.2.7.3 1.2.7.11]	42.92	8.05	5.33	Oxidoreductase	0	1	Carbon metabolism
K00594	xyoA, aldO	alditol oxidase [EC:1.1.3.41]	16.39	7.49	2.19	Oxidoreductase	0	1	Carbon metabolism
K03473	pdxB	erythronate-4-phosphate dehydrogenase [EC:1.1.1.290]	421.96	224.90	1.88	Oxidoreductases	0	1	Carbon metabolism
K06222	dkgB	2,5-diketo-D-gluconate reductase B [EC:1.1.1.346]	333.69	215.80	1.55	Oxidoreductases	0	1	Carbon metabolism
K00459	ncd2, npd	nitronate monooxygenase [EC:1.13.12.16]	776.66	383.61	2.02	Oxygenases	0	1	Carbon metabolism
K04091	ssuD, msuD	alkanesulfonate monooxygenase [EC:1.14.14.5 1.14.14.34]	1114.57	683.45	1.63	Oxygenases	0	1	Carbon metabolism
K10210	crtP	diapolycopene oxygenase [EC:1.14.99.44]	20.15	1.00	20.15	Oxygenases	0	1	Carbon metabolism
K14645	K14645	serine protease [EC:3.4.21.-]	67.50	17.71	3.81	Proteases	0	1	Carbon metabolism
K00701	cgt	cyclomaltodextrin glucanotransferase [EC:2.4.1.19]	44.95	3.40	13.23	Transferases	0	1	Carbon metabolism
K12551	sgtA	monofunctional glycosyltransferase [EC:2.4.1.129]	80.00	16.92	4.73	Transferases	0	1	Carbon metabolism
K03821	phaC, phbC	poly[(R)-3-hydroxyalkanoate] polymerase subunit PhaC [EC:2.3.1.304]	583.28	138.89	4.20	Transferases	0	1	Carbon metabolism
K16147	glgE	starch synthase (maltosyl-transferring) [EC:2.4.99.16]	17.76	5.73	3.10	Transferases	0	1	Carbon metabolism
K18118	aarC, cat1	succinyl-CoA:acetate CoA-transferase [EC:2.8.3.18]	193.92	81.66	2.37	Transferases	0	1	Carbon metabolism
K01638	aceB, glcB	malate synthase [EC:2.3.3.9]	279.21	185.85	1.50	Transferases	0	1	Carbon metabolism
K07273	acm	lysozyme	403.16	52.16	7.73	Hydrolases	0	1	Carbon metabolism
K18675	chbP	N,N'-diacetylchitobiose phosphorylase [EC:2.4.1.280]	337.21	115.43	2.92	Chitinases	0	1	Carbon metabolism
K01066	aes	acetyl esterase [EC:3.1.1.-]	990.52	514.81	1.92	Esterases	0	1	Carbon metabolism
K05297	rubB, alkT	rubredoxin---NAD+ reductase [EC:1.18.1.1]	1259.46	394.63	3.19	Oxidoreductase	1	1	Carbon metabolism
K05973	phaZ	poly(3-hydroxybutyrate) depolymerase [EC:3.1.1.75]	32.21	8.69	3.71	Depolymerase	1	1	Carbon metabolism
K07518	E3.1.1.22	hydroxybutyrate-dimer hydrolase [EC:3.1.1.22]	16.40	4.03	4.07	Hydrolases	1	1	Carbon metabolism
K03781	katE, CAT, catB, srpA	catalase [EC:1.11.1.6]	1459.39	790.71	1.85	Catalase	1	0	Carbon metabolism
K22318	oleB	cis-3-alkyl-4-acyloxetan-2-one decarboxylase [EC:4.1.1.114]	25.22	3.54	7.13	Lyases	0	1	Carbon metabolism
K22303	atsK	alkyl sulfatase [EC:1.14.11.77]	88.06	44.02	2.00	Hydrolases	0	1	Carbon metabolism
K12686	apeE, estA, lip-1	outer membrane lipase/esterase	43.78	14.25	3.07	Lipase/esterase	1	1	Carbon metabolism
K07386	pepO	putative endopeptidase [EC:3.4.24.-]	259.10	28.15	9.20	Hydrolases	0	1	Carbon metabolism
K08651	E3.4.21.66	thermitase [EC:3.4.21.66]	21.95	2.49	8.80	Hydrolases	0	1	Carbon metabolism
K12448	UXE, uxe	UDP-arabinose 4-epimerase [EC:5.1.3.5]	19.57	1.00	19.57	Other enzyme	0	0	Carbon metabolism
K13932	mdcD	malonate decarboxylase beta subunit [EC:4.1.1.87]	365.58	226.58	1.61	Carboxylases	0	1	Energy metabolism
K03782	katG	catalase-peroxidase [EC:1.11.1.21]	656.06	225.21	2.91	Catalase	1	1	Energy metabolism
K00382	DLD, lpd, pdhD	dihydrolipoamide dehydrogenase [EC:1.8.1.4]	1572.08	920.54	1.71	Dehydrogenases	0	1	Energy metabolism
K00404	ccoN	cytochrome c oxidase cbb3-type subunit I [EC:7.1.1.9]	25.56	15.03	1.70	Hydrolases	0	1	Energy metabolism
K03185	ubiH	2-octaprenyl-6-methoxyphenol hydroxylase [EC:1.14.13.-]	366.79	183.59	2.00	Hydroxylases	0	1	Energy metabolism
K00323	NNT	H+-translocating NAD(P) transhydrogenase [EC:1.6.1.2 7.1.1.1]	29.62	1.00	29.62	Other enzyme	0	1	Energy metabolism
K00333	nuoD	NADH-quinone oxidoreductase subunit D [EC:7.1.1.2]	42.30	9.89	4.28	Oxidoreductase	0	1	Energy metabolism
K02300	cyoD	cytochrome o ubiquinol oxidase subunit IV	95.27	50.18	1.90	Oxidoreductase	0	1	Energy metabolism
K02297	cyoA	cytochrome o ubiquinol oxidase subunit II [EC:7.1.1.3]	178.26	94.50	1.89	Oxidoreductases	0	1	Energy metabolism
K00424	cydX	cytochrome bd-I ubiquinol oxidase subunit X [EC:7.1.1.7]	20.00	10.65	1.88	Oxidoreductases	0	1	Energy metabolism
K00406	ccoP	cytochrome c oxidase cbb3-type subunit III	15.39	8.53	1.80	Oxidoreductases	0	1	Energy metabolism
K02827	qoxB	cytochrome aa3-600 menaquinol oxidase subunit I [EC:7.1.1.5]	313.37	131.90	2.38	Oxygenases	0	1	Energy metabolism
K01715	crt	enoyl-CoA hydratase [EC:4.2.1.17]	92.68	4.39	21.14	Lyase	0	1	Lipid metabolism
K00023	phbB	acetoacetyl-CoA reductase [EC:1.1.1.36]	75.34	8.05	9.36	Dehydrogenases	0	1	Lipid metabolism
K06446	DCAA	acyl-CoA dehydrogenase [EC:1.3.99.-]	817.92	141.27	5.79	Dehydrogenases	0	1	Lipid metabolism
K00255	ACADL	long-chain-acyl-CoA dehydrogenase [EC:1.3.8.8]	769.57	148.33	5.19	Dehydrogenases	0	1	Lipid metabolism
K00249	ACADM, acd	acyl-CoA dehydrogenase [EC:1.3.8.7]	1348.76	615.15	2.19	Dehydrogenases	0	1	Lipid metabolism
K00074	paaH, hbd, fadB, mmgB	3-hydroxybutyryl-CoA dehydrogenase [EC:1.1.1.157]	1413.10	675.09	2.09	Dehydrogenases	0	1	Lipid metabolism
K00140	mmsA, iolA, ALDH6A1	malonate-semialdehyde dehydrogenase (acetylating) / methylmalonate-semialdehyde dehydrogenase [EC:1.2.1.18 1.2.1.27]	859.97	515.04	1.67	Dehydrogenases	0	1	Lipid metabolism
K01782	fadJ	3-hydroxyacyl-CoA dehydrogenase / enoyl-CoA hydratase / 3-hydroxybutyryl-CoA epimerase [EC:1.1.1.35 4.2.1.17 5.1.2.3]	530.28	330.56	1.60	Dehydrogenases	0	1	Lipid metabolism
K00086	dhaT	1,3-propanediol dehydrogenase [EC:1.1.1.202]	16.10	10.17	1.58	Dehydrogenases	0	1	Lipid metabolism
K00019	BDH1, bdhA	3-hydroxybutyrate dehydrogenase [EC:1.1.1.30]	421.20	273.62	1.54	Dehydrogenases	0	1	Lipid metabolism
K02614	paaI	acyl-CoA thioesterase [EC:3.1.2.-]	434.98	272.03	1.60	Esterases	0	1	Lipid metabolism
K01073	E3.1.2.20	acyl-CoA hydrolase [EC:3.1.2.20]	117.89	53.61	2.20	Hydrolases	0	1	Lipid metabolism
K01847	MUT	methylmalonyl-CoA mutase [EC:5.4.99.2]	66.13	20.78	3.18	Isomerases	0	1	Lipid metabolism
K18661	matB	malonyl-CoA/methylmalonyl-CoA synthetase [EC:6.2.1.76 6.2.1.-]	34.53	22.37	1.54	Ligases	0	1	Lipid metabolism
K01114	plc	phospholipase C [EC:3.1.4.3]	1340.96	497.71	2.69	Lipases	0	1	Lipid metabolism
K01058	pldA	phospholipase A1/A2 [EC:3.1.1.32 3.1.1.4]	217.34	136.34	1.59	Lipases	0	1	Lipid metabolism
K01692	paaF, echA	enoyl-CoA hydratase [EC:4.2.1.17]	1009.14	158.99	6.35	Lyases	0	1	Lipid metabolism
K10254	ohyA, sph	oleate hydratase [EC:4.2.1.53]	61.34	21.05	2.91	Lyases	0	1	Lipid metabolism
K00209	fabV, ter	enoyl-[acyl-carrier protein] reductase / trans-2-enoyl-CoA reductase (NAD+) [EC:1.3.1.9 1.3.1.44]	34.89	12.64	2.76	Lyases	0	1	Lipid metabolism
K01640	HMGCL, hmgL	hydroxymethylglutaryl-CoA lyase [EC:4.1.3.4]	651.39	347.05	1.88	Lyases	0	1	Lipid metabolism
K22320	oleD	2-alkyl-3-oxoalkanoate reductase [EC:1.1.1.412]	56.90	3.75	15.17	Oxidoreductase	0	1	Lipid metabolism
K00508	E1.14.19.3	linoleoyl-CoA desaturase [EC:1.14.19.3]	374.65	161.59	2.32	Oxidoreductase	0	1	Lipid metabolism
K00105	E1.1.3.21	alpha-glycerophosphate oxidase [EC:1.1.3.21]	274.47	163.37	1.68	Oxidoreductases	0	1	Lipid metabolism
K00507	SCD, desC	stearoyl-CoA desaturase (Delta-9 desaturase) [EC:1.14.19.1]	355.42	221.15	1.61	Oxidoreductases	0	1	Lipid metabolism
K22317	oleA	acyl-CoA:acyl-CoA alkyltransferase [EC:2.3.3.20]	21.01	2.90	7.23	Transferases	0	1	Lipid metabolism
K07508	ACAA2	acetyl-CoA acyltransferase 2 [EC:2.3.1.16]	342.76	95.43	3.59	Transferases	0	1	Lipid metabolism
K00635	tgs, wax-dgat	diacylglycerol O-acyltransferase / wax synthase [EC:2.3.1.20 2.3.1.75]	93.37	44.51	2.10	Transferases	0	1	Lipid metabolism
K01028	scoA	3-oxoacid CoA-transferase subunit A [EC:2.8.3.5]	819.02	486.59	1.68	Transferases	0	1	Lipid metabolism
K00626	ACAT, atoB	acetyl-CoA C-acetyltransferase [EC:2.3.1.9]	2991.77	1815.39	1.65	Transferases	0	1	Lipid metabolism
K00632	fadA, fadI	acetyl-CoA acyltransferase [EC:2.3.1.16]	2438.88	1614.48	1.51	Transferases	0	1	Lipid metabolism
