# Supplementary material for: Metatranscriptome profile of agricultural microbial communities enriched for plastitrophy
Source: mLife. 2025 Jul 28;4(4):465–9. doi: 10.1002/mlf2.70023 (PMC12396202; doi:10.1002/mlf2.70023)
Supplement: Supplementary file 5 — TableS5. [file MLF2-4-465-s004.csv]

Table S5. List of dowregulated genes in LDPE versus glucose enrichment culture
KOID	Gene Name	Description	log2(Plastic/Glucose)	Pathway	Subpathway
K06198	coiA	competence protein CoiA	-1.32	Secretion system	Competence development
K02247	comGE	competence protein ComGE	-1.70	Secretion system	Competence development
K06372	sinI	antagonist of SinR	-1.92	Cell growth	Quorum sensing
K10632	BRAP	BRCA1-associated protein [EC:2.3.2.27]	-1.73	Signal transduction	Quorum sensing
K06332	cotJA	spore coat protein JA	-1.44	Cell growth	Spore coat formation
K06300	gerPB	spore germination protein PB	-1.54	Cell growth	Spore germination
K06319	cgeA	spore maturation protein CgeA	-1.81	Cell growth	Spore maturation
K06321	cgeC	spore maturation protein CgeC	-1.54	Cell growth	Spore maturation
K06376	spo0E	stage 0 sporulation regulatory protein	-1.93	Cell growth	Sporulation
K06427	sspJ	small acid-soluble spore protein J (minor)	-2.11	Cell growth	Sporulation
K06433	sspP, cotL	small acid-soluble spore protein P (minor)	-1.29	Cell growth	Sporulation
K11641	natR	two-component system, LytTR family, response regulator NatR	-1.85	Signal transduction	Quorum sensing
K19690	CHK1	osomolarity two-component system, sensor histidine kinase CHK1 [EC:2.7.13.3]	-1.64	Signal transduction	Quorum sensing
